# Supplementary material for: A Nationwide Survey of Italian University Students: Exploring the Influences of Sustainable Dietary Behaviors, Lifestyle, and Sociodemographic Factors on Adherence to the Mediterranean Diet
Source: Nutrients. 2025 Jun 12;17(12):1988. doi: 10.3390/nu17121988 (PMC12196415; doi:10.3390/nu17121988)
Supplement: Supplementary file 1 [file nutrients-17-01988-s001.zip]

Archive with 1 entries (1 files):
- nutrients-3662918-supplementary.pdf
